# Supplementary material for: Evaluation of a Multi-Gene Methylation Blood-Test for the Detection of Colorectal Cancer
Source: Med Sci (Basel). 2023 Sep 15;11(3):60. doi: 10.3390/medsci11030060 (PMC10534804; doi:10.3390/medsci11030060)
Supplement: Supplementary file 1 [file medsci-11-00060-s001.zip]

Archive with 1 entries (1 files):
- medsci-2578087-supplementary.pdf
